# Supplementary material for: Photosynthetic Activities, Phytohormones, and Secondary Metabolites Induction in Plants by Prevailing Compost Residue
Source: Metabolites. 2024 Jul 24;14(8):400. doi: 10.3390/metabo14080400 (PMC11356320; doi:10.3390/metabo14080400)
Supplement: Supplementary file 1 [file metabolites-14-00400-s001.zip]

Archive with 1 entries (1 files):
- metabolites-3082102-supplementary.xlsx
