# Supplementary material for: Photosynthetic Activities, Phytohormones, and Secondary Metabolites Induction in Plants by Prevailing Compost Residue
Source: Metabolites. 2024 Jul 24;14(8):400. doi: 10.3390/metabo14080400 (PMC11356320; doi:10.3390/metabo14080400)
Supplement: Supplementary file 1 [file metabolites-14-00400-s001.zip › metabolites-3082102-supplementary.xlsx]

## Sheet: Table S1 Residual elements
Table S1: Residual chemical elements concentration of municipal solid waste compost and soils applied with the compost at different frequencies for 5 years.
Chemical elements	Chemical symbol	MSWC1	AN-soil2	BI-soil3	C-soil4
Aluminum	Al	4470	4230	3650	3650
Arsenic	As	4	3	3	2
Barium	Ba	132	111	105	93
Beryllium	Be	0.2	0.2	0.2	0.2
Boron	B	17	13	9	6
Cadmium	Cd	0.34	0.25	0.23	0.18
Calcium	Ca	31000	22000	17400	16100
Chromium	Cr	12	9	8	6
Cobalt	Co	4	3.4	3.1	2.9
Copper	Cu	20	13	9	4
Iron	Fe	10300	9330	8740	7670
Lead	Pb	17.9	9.8	6	3.4
Lithium	Li	6.4	4.8	3.9	3.3
Magnesium	Mg	9370	5920	4380	3220
Manganese	Mn	767	605	511	400
Molybdenum	Mo	1.2	0.8	0.5	0.2
Nickel	Ni	11	9	9	8
Potassium	K	5840	3610	1950	940
Nitrogen	N	380	50	20	10
Rubidium	Rb	13.9	10.6	8	6.7
Strontium	Sr	52	37	28	27
Uranium	U	0.6	0.5	0.4	0.5
Vanadium	V	16	15	14	14
Zinc	Zn	82	59	40	28
1MSWC alone.
2AN-soil, soil applied with municipal solid waste compost (MSWC) annually for 5 years.
3BI-soil, soil applied with MSWC biennially for 5 years.
4C-soil, soil that was not applied with compost for 5 years.

## Sheet: Table S2 Hormones in soil
Table S2: Plant hormones in soils treated with municipal solid waste compost at different application frequency.
		ABA and ABA metabolites (ng/g tissue)							Cytokinins (ng/g tissue)											Auxins (ng/g tissue)						Gibberellins (ng/g tissue)														ACC (ng/g tissue)
Soil treatment	weight (mg)	ABA	DPA	ABAGE	PA	7'OH-ABA	neo-PA	t-ABA	t-ZOG	c-ZOG	t-Z	c-Z	dhZ	t-ZR	c-ZR	dhZR	iP	iPR	KIN	IAA	IAA-Ala	IAA-Asp	IAA-Glu	IAA-Leu	IBA	GA1	GA3	GA4	GA7	GA8	GA9	GA19	GA20	GA24	GA29	GA34	GA44	GA51	GA53	ACC
MSWC-soil	49.5	n.d.	n.d.	n.d.	n.d.	n.d.	n.d.	n.d.	n.d.	n.d.	n.d.	n.d.	n.d.	n.d.	n.d.	n.d.	n.d.	n.d.	n.d.	n.d.	n.d.	n.d.	n.d.	n.d.	n.d.	n.d.	n.d.	n.d.	n.d.	n.d.	n.d.	n.d.	n.d.	n.d.	n.d.	n.d.	n.d.	n.d.	n.d.	n.d.
AN-soil	47.5	n.d.	n.d.	n.d.	n.d.	n.d.	n.d.	n.d.	n.d.	n.d.	n.d.	n.d.	n.d.	n.d.	n.d.	n.d.	n.d.	n.d.	n.d.	n.d.	n.d.	n.d.	n.d.	n.d.	n.d.	n.d.	n.d.	n.d.	n.d.	n.d.	n.d.	n.d.	n.d.	n.d.	n.d.	n.d.	n.d.	n.d.	n.d.	n.d.
BI-soil	48.1	n.d.	n.d.	n.d.	n.d.	n.d.	n.d.	n.d.	n.d.	n.d.	n.d.	n.d.	n.d.	n.d.	n.d.	n.d.	n.d.	n.d.	n.d.	n.d.	n.d.	n.d.	n.d.	n.d.	n.d.	n.d.	n.d.	n.d.	n.d.	n.d.	n.d.	n.d.	n.d.	n.d.	n.d.	n.d.	n.d.	n.d.	n.d.	n.d.
C-soil	51	n.d.	n.d.	n.d.	n.d.	n.d.	n.d.	n.d.	n.d.	n.d.	n.d.	n.d.	n.d.	n.d.	n.d.	n.d.	n.d.	n.d.	n.d.	n.d.	n.d.	n.d.	n.d.	n.d.	n.d.	n.d.	n.d.	n.d.	n.d.	n.d.	n.d.	n.d.	n.d.	n.d.	n.d.	n.d.	n.d.	n.d.	n.d.	n.d.
n.d. represents non- detected.
1AN-soil, soil applied with municipal solid waste compost (MSWC) annually for 5 years.
2BI-soil, soil applied with MSWC biennially for 5 years.
3C-soil, soil that was not applied with compost for 5 years.
4MSWC-soil represents MSWC alone.
ABA and ABA metabolites		Auxins			Cytokinins		Gibberellins			Ethylene
ABA	cis-Abscisic acid	IAA	Indole-3-acetic acid		t-ZOG	(trans) Zeatin-O-glucoside	GA1	Gibberellin 1		ACC	1-aminocyclopropane-1-carboxylic acid
ABAGE	Abscisic acid glucose ester	IAA-Asp	N-(Indole-3-yl-acetyl)-aspartic acid		c-ZOG	(cis) Zeatin-O-glucoside	GA3	Gibberellin 3		SAJA
DPA	Dihydrophaseic acid	IAA-Glu	N-(Indole-3-yl-acetyl)-glutamic acid		t-Z	(trans) Zeatin	GA4	Gibberellin 4		SA	Salicylic acid
PA	Phaseic acid	IAA-Ala	N-(Indole-3-yl-acetyl)-alanine		c-Z	(cis) Zeatin	GA7	Gibberellin 7		Conjug SA	Conjugated salicylic acid
7'OH-ABA	7'-Hydroxy-abscisic acid	IAA-Leu	N-(Indole-3-yl-acetyl)-leucine		dhZ	Dihydrozeatin	GA8	Gibberellin 8		JA	Jasmonic acid
neo-PA	neo-Phaseic acid	IBA	Indole-3-butyric acid		t-ZR	(trans) Zeatin riboside	GA9	Gibberellin 9		JA-Ile	Jasmonic acid isoleucine
t-ABA	trans-Abscisic acid				c-ZR	(cis) Zeatin riboside	GA19	Gibberellin 19
					dhZR	Dihydrozeatin riboside	GA20	Gibberellin 20
					iP	Isopentenyladenine	GA24	Gibberellin 24
					iPR	Isopentenyladenine riboside	GA29	Gibberellin 29
							GA34	Gibberellin 34
							GA44	Gibberellin 44
							GA51	Gibberellin 51
							GA53	Gibberellin 53

## Sheet: Table S3 Hormones in plants
Table S3: Plant hormones in tomato (Solanum lycopersicum L. 'Scotia') as influenced by soils treated with municipal solid waste compost at different application frequency.
Tomato plants	ABA	DPA	ABAGE	PA	7'OH-ABA	neo-PA	t-ABA	c-ZOG	t-ZR	c-ZR	iPR	KIN	IAA	GA8	GA19	GA53	ACC	SA	Conjugated SA	JA	JA-Ile
MSWC-plant	3076.27	192.265	253.549	1170.74	5.95741	17.4497	337.725	1.88679	2.53387	92.4778	58.0404	n.d	257.932	21.2141	12.449	3.86992	267.925	202.482	584.621	4.29887	1.22825
AN-plant	2653.02	267.332	851.321	2091.7	15.5374	19.9121	367.113	2.68714	1.25958	1.94502	3.38174	6.70629	105.521	16.2307	n.d	n.d	116.699	168.845	1084.81	4.38413	0.835073
BI-plant	1184.46	118.02	1206.88	844.322	6.71158	9.55622	48.617	3.16206	n.d	n.d	n.d	n.d	96.9423	n.d	n.d	n.d	30.4348	171.612	2432.39	5	1
C-plant	1759	91.4419	4030.37	2081.08	9.0671	14.6557	23.0625	6.31579	n.d	n.d	n.d	n.d	57.9506	n.d	n.d	n.d	55.5789	201.897	637.158	4.72103	1.28755
n.d. represents non- detected.
1AN-soil, soil applied with municipal solid waste compost (MSWC) annually for 5 years.
2BI-soil, soil applied with MSWC biennially for 5 years.
3C-soil, soil that was not applied with compost for 5 years.
4MSWC-soil represents MSWC alone.
